# Supplementary material for: O-GlcNAc modified-TIP60/KAT5 is required for PCK1 deficiency-induced HCC metastasis
Source: Oncogene. 2021 Oct 14;40(50):6707–19. doi: 10.1038/s41388-021-02058-z (PMC8677624; doi:10.1038/s41388-021-02058-z)
Supplement: Supplementary file 3 — Supplementary Table 1 [file 41388_2021_2058_MOESM3_ESM.xlsx]

## Sheet: Sheet1
Supplementary Table 1 (Primer sequences)
	Sense Primer(5'-3')	Antisense Primer(5'-3')
quantitative RT-PCR primers
KAT5	CCGCAAGGGCACCATCT	GGTAGGGAGGCAGGGTTAGG
c-Myc	CGTCCTGGGAAGGGAGAT	CGCTGCTATGGGCAAAGT
TWIST1	CCGTCCGTCCTCCTGCTC	GGCTCTTCCTCGCTGTTGCT
TWIST2	CCTTCGAGGAGCTGCAGAG	TGCAGGACCTGGTAGAGGAA
SNAI	AAGATGCACATCCGAAGCCA	ATCTGAGTGGGTCTGGAGGT
SLUG	CATCTTTGGGGCGAGTGAGT	GGCCAGCCCAGAAAAAGTTG
ZEB1	ACCACAGATACGGCAAAAGATAG	TTATGGGAGACACCAAACCAAC
β-actin	AGGCCAACCGCGAGAAGATGACC	GAAGTCCAGGGCGACGTAGCAC
shRNA primers
OGT-1#	TGCATGTTATTTGAAAGCAATTCAAGAGATTGCTTTCAAATAACATGCTTTTTTC	TCGAGAAAAAAGCATGTTATTTGAAAGCAATCTCTTGAATTGCTTTCAAATAACATGCA
OGT-2#	TGCCCTAAGTTTGAGTCCAATTCAAGAGATTGGACTCAAACTTAGGGCTTTTTTC	TCGAGAAAAAAGCCCTAAGTTTGAGTCCAATCTCTTGAATTGGACTCAAACTTAGGGCA
OGA-1#	TGGACAATTCTTTATGACATTTCAAGAGAATGTCATAAAGAATTGTCCTTTTTTC	TCGAGAAAAAAGGACAATTCTTTATGACATTCTCTTGAAATGTCATAAAGAATTGTCCA
OGA-2#	TGCCTTTGTACACTGCGGAATTCAAGAGATTCCGCAGTGTACAAAGGCTTTTTTC	TCGAGAAAAAAGCCTTTGTACACTGCGGAATCTCTTGAATTCCGCAGTGTACAAAGGCA
Sub-clone primers
pAdTrack-TO4-GFP-PCK1	CGCGGATCCACCATGGGCCCTCCTCAGCTGCAAAACGGCC	CCCAAGCTTCTACATCTGGCTTATTCTTTGCTTCAAG
pBuCE4.1-3HA-PCK1	CGGGGTACCATGGGCCCTCCTCAGCTGCAAAACGGC	CTGGATATCCATCTGGCTTATTCTTTGCTTCAAG
pBuCE4.1-3HA-OGT	ATAGCGGCCGCACCATGGCGTCTTCCGTGGGC	CGCGGATCCTGCTGACTCAGTGACTTCAACAGG
pAdTrack-TO4-GFP-2Flag-KAT5	CGGGGTACCATGGCGGAGGTGGTGAGTCC	CCGCTCGAGCCACTTCCCCCTCTTGCTCCA
pAdTrack-TO4-GFP-G309R (PCK1 mutation 925G>A)	ATCTTGGAGTAAGTGCCTTGGGGGAGA	TCTCCCCCAAGGCACTTACTCCAAGAT
pBuCE4.1-3HA-G309R	GAAGGTTGAGTGCGTCAGGGATGACATTGCCT	AGGCAATGTCATCCCTGACGCACTCAACCTTC
pAdTrack-TO4-GFP-2Flag-Chromo (KAT5 1aa-209aa)	CGGGGTACCATGGCGGAGGTGGTGAGTCC	CCGCTCGAGGGCGGCTCCATTCTGGGGAA
pAdTrack-TO4-GFP-2Flag-Zn finger (KAT5 76aa-315aa)	TGGGGTACCATGTTCTACGTCCATTACATTGACTTC	CCGCTCGAGCTTGGTCAAATGACGCTGAAG
pAdTrack-TO4-GFP-2Flag-HAT (KAT5 233aa-513aa)	TGGGGTACCATGCAGGACAGCTCTGATGGAATACC	CCGCTCGAGCCACTTCCCCCTCTTGCTCCA
pAdTrack-TO4-GFP-2Flag-S119A KAT5 mutation 355T>G)	GACTTCCTGGGGCCCGTCCTGGCTCT	AGAGCCAGGACGGGCCCCAGGAAGTC
pAdTrack-TO4-GFP-2Flag-T197A (KAT5 mutation 589A>G)	AGTGCCCAGCGAGGCAGCCCCGG	CCGGGGCTGCCTCGCTGGGCACT
pAdTrack-TO4-GFP-2Flag-T246A (KAT5 mutation 736A>G)	TCAGCACCACGCATGGCTGGCAGCCTGGT	ACCAGGCTGCCAGCCATGCGTGGTGCTGA
sgRNA primers
PCK1-sgRNA-1	CACCGGCTGAAGAAGTATGACAAC	AAACGTTGTCATACTTCTTCAGCC
PCK1-sgRNA-2	CACCGTAGGCTGTCCAGGCTTCCC	AAACGGGAAGCCTGGACAGCCTAC
KAT5-sgRNA-1	CACCGATCCAGTTCCCCAAGAAAG	AAACCTTTCTTGGGGAACTGGATC
KAT5-sgRNA-2	CACCGTTTGTTGACTGTAGCAGTG	AAACCACTGCTACAGTCAACAAAC
lentiCRISPR-v2	GGTTTATTACAGGGACAGCAG	ACACGACATCACTTTCCCAG
CHIP assay primers
TWIST1	GGTTTGGCCTTTGGAACTCC	TGATGTCTCATCTCGCCCAA

## Sheet: Sheet2
qPCR1148	02-27-18	GCCTGGAGCGGATGGA	human p27 (CDKN1B) Fwd 2	NM_004064.4
qPCR1149	02-27-18	CCTCTAGGGGTTTGTGATTCTG	human p27 (CDKN1B) Rev 2
qPCR804	11-02-15	TGCTAAAGCTGTGGGACAGG	Human Rb1 qPCR Fwd		180
qPCR805	11-02-15	GCGCACGCCAATAAAGACAT	Human Rb1 qPCR Rev
qPCR282	05-06-11	GAAACTCTGAAGCCGACCAG	human cdk4 Fwd		213
qPCR283	05-06-11	AGGCAGAGATTCGCTTGTGT	human cdk4 Rev
qPCR1134	02-23-18	GAAGCGGAAGGTGAAGGACA	Human CDK9 qPCR Fwd 1	NM_001261.3
qPCR1135	02-23-18	CGCGGTGGTGCCAAGTA	Human CDK9 qPCR Rev 1
qPCR1138	02-23-18	GCCCGCTACCTTTCATTCC	Human MCM2 qPCR Fwd 1	NM_004526.3
qPCR1139	02-23-18	TGATCTGACGAGCCTTATCCA	Human MCM2 qPCR Rev 1
qPCR1140	02-23-18	CTCCAGCGGTGTAAACCTGC	Human PCNA qPCR Fwd 1	NM_002592.2
qPCR1141	02-23-18	CGTTATCTTCGGCCCTTAGTGT	Human PCNA qPCR Rev 1
qPCR1142	02-23-18	GAAATGTAGCCCAGCACAGC	Human CDC25C qPCR Fwd 1	NM_001790.4
qPCR1143	02-23-18	TCTTCTGCCTGGTCTTCTCCTA	Human CDC25C qPCR Rev 1
NT1164	01-17-18	TGCAGAAGTATGTAGAGCAATTCAAGAGATTGCTCTACATACTTCTGCTTTTTTC	pll3.7-human AMPKa1 shRNA F2, ORF 1315nt
NT1165	01-17-18	TCGAGAAAAAAGCAGAAGTATGTAGAGCAATCTCTTGAATTGCTCTACATACTTCTGCA	pll3.7-human AMPKa1 shRNA R2
NT1166	01-17-18	TGCTTGATGCACACATGAATTTCAAGAGAATTCATGTGTGCATCAAGCTTTTTTC	pll3.7-human AMPKa1 shRNA F3, ORF 522nt
NT1167	01-17-18	TCGAGAAAAAAGCTTGATGCACACATGAATTCTCTTGAAATTCATGTGTGCATCAAGCA	pll3.7-human AMPKa1 shRNA R3
